# Supplementary material for: Nootkatone Supplementation Attenuates Carbon Tetrachloride Exposure-Induced Nephrotoxicity in Mice
Source: Antioxidants (Basel). 2023 Feb 3;12(2):370. doi: 10.3390/antiox12020370 (PMC9951873; doi:10.3390/antiox12020370)
Supplement: Supplementary file 1 [file antioxidants-12-00370-s001.zip]

Archive with 1 entries (1 files):
- antioxidants-2194346-supplementary.pdf
